# Supplementary material for: Paeoniflorin Directly Targets ENO1 to Inhibit M1 Polarization of Microglia/Macrophages and Ameliorates EAE Disease
Source: Int J Mol Sci. 2025 Apr 13;26(8):3677. doi: 10.3390/ijms26083677 (PMC12027182; doi:10.3390/ijms26083677)
Supplement: Supplementary file 1 [file ijms-26-03677-s001.zip]

Archive with 1 entries (1 files):
- ijms-3556681-supplementary.pdf
